# Supplementary material for: Magnetostructural Properties of Some Doubly-Bridged Phenoxido Copper(II) Complexes
Source: Molecules. 2023 Mar 14;28(6):2648. doi: 10.3390/molecules28062648 (PMC10058975; doi:10.3390/molecules28062648)
Supplement: Supplementary file 1 [file molecules-28-02648-s001.zip]

Archive with 1 entries (1 files):
- molecules-2248135-supplementary.pdf
